# Supplementary material for: Detection of PIK3CA hotspot mutations in canine mammary tumors using droplet digital PCR: tissue validation and liquid biopsy feasibility
Source: Sci Rep. 2024 Oct 26;14:25587. doi: 10.1038/s41598-024-76820-0 (PMC11512996; doi:10.1038/s41598-024-76820-0)
Supplement: Supplementary file 1 — Supplementary Material 1 [file 41598_2024_76820_MOESM1_ESM.xlsx]

## Sheet: Sheet1
Sample Number	Age	Sex (SF: Spayed female, IF: Intact female)	Breed	Histological diagnosis	Histological grade	Lymphatic invasion (1 = present)	PIK3CA (H1047R) mutation in FFPE sample	PIK3CA (H1047R) mutation in blood sample	Blood sample type	Fractional Abundance (FFPE)	Fractional Abundance (Blood)	Presence of PIK3CA (H1047R) mutation (Whole exome sequencing)	Variant Allele Frequency (Whole exome sequencing)	Sample ID in previous article 1)
1	16	IF	Poodle	Simple tubulopapillary carcinoma	1	1	Negative	Negative	Serum	0	0	Negative		CMT-054
2	14	IF	Beagle	Solid carcinoma	3	0	Negative	Negative	Serum	0	0	Negative		CMT-077
3	8	IF	Maltese	Benign mixed tumor	Benign	0	Negative	Negative	Serum	0	0	Negative		CMT-162
4	12	IF	Mixed	Complex carcinoma	1	0	Negative	Negative	Serum	0	0	Negative		CMT-169
5	N/A	N/A	N/A	Solid carcinoma	3	0	Negative	Negative	Serum	0	0	Negative		CMT-183
6	8	IF	Shih Tzu	Complex carcinoma	1	0	Positive	Positive	Serum	17.419	1.639	Positive	35.86 (52/145)	CMT-184
7	15	SF	Maltese	Carcinoma arising in a benign mixed tumor	1	0	Negative	Positive	Serum	0	1.869	Negative		CMT-188
8	12	IF	Maltese	Complex adenoma	Benign	0	Positive	Positive	Serum	1.083	5.512	Negative		CMT-207
9	11	IF	Maltese	Complex carcinoma	2	0	Negative	Negative	Serum	0	0	Negative		CMT-217
10	7	IF	Maltese	Complex carcinoma	1	0	Negative	Negative	Serum	0	0	Negative		CMT-227
11	10	IF	Shih Tzu	Simple tubular carcinoma	1	0	Negative	Positive	Serum	0	0.756	Negative		CMT-233
12	N/A	N/A	N/A	Simple tubular carcinoma	2	0	Negative	Negative	Serum	0	0	Negative		CMT-234
13	N/A	N/A	N/A	Carcinoma arising in a benign mixed tumor	1	0	Negative	Negative	Serum	0	0	Negative		CMT-236
14	12	SF	Mixed	Simple tubulopapillary carcinoma	2	0	Positive	Positive	Serum	3.665	5.405	Positive	9.09 (11/121)	CMT-242
15	10	IF	Poodle	Solid carcinoma	3	0	Negative	Negative	Serum	0	0	Negative		CMT-252
16	2	SF	Shih Tzu	Simple tubulopapillary carcinoma	1	0	Negative	Negative	Serum	0	0	Negative		CMT-292
17	17	SF	Dachshund	Complex carcinoma	3	0	Negative	Negative	Serum	0	0	Negative		CMT-301
18	12	IF	Mixed	Simple tubular carcinoma	2	0	Negative	Negative	Serum	0	0	Negative		CMT-306
19	7	SF	Pomeranian	Complex carcinoma	2	0	Negative	Negative	Serum	0	0	Negative		CMT-308
20	12	IF	Miniature Pinscher	Simple tubular carcinoma	1	0	Positive	Negative	Serum	28.571	0	Positive	23.86 (21/88)	CMT-321
21	N/A	IF	Yorkshire Terrier	Complex carcinoma	2	0	Negative	Negative	Serum	0	0	Negative		CMT-353
22	15	SF	Poodle	Simple tubular carcinoma	2	1	Negative	Negative	Serum	0	0	Negative		CMT-360
23	13	SF	Mixed	Simple tubular carcinoma	1	0	Negative	Negative	Serum	0	0	Positive	23.58 (25/106)	CMT-369
24	10	IF	Maltese	Complex carcinoma	1	0	Negative	Negative	Serum	0	0	Negative		CMT-377
25	14	SF	Maltese	Simple tubular carcinoma	1	0	Positive	Negative	Serum	39.024	0	Positive	24.63 (33/134)	CMT-381
26	14	SF	Dachshund	Simple tubular carcinoma	1	0	Negative	Negative	Serum	0	0	Negative		CMT-402
27	14	IF	Maltese	Simple tubular carcinoma	1	0	Negative	Negative	Serum	0	0	Negative		CMT-414
28	13	IF	Mixed	Complex carcinoma	1	0	Negative	Negative	Serum	0	0	Negative		CMT-435
29	14	SF	Miniature Pinscher	Solid carcinoma	3	1	Negative	Negative	Serum	0	0	Negative		CMT-439
30	14	IF	Chihuahua	Complex carcinoma	1	0	Negative	Negative	Serum	0	0	Negative		CMT-440
31	13	IF	Mixed	Benign mixed tumor	Benign	0	Positive	Positive	Serum	20.266	0.066	Positive	19.84 (25/126)	CMT-442
32	N/A	IF	Poodle	Simple adenoma	Benign	0	Positive	Negative	Serum	7.732	0	Positive	31.43 (44/140)	CMT-456
33	13	IF	Yorkshire Terrier	Complex carcinoma	1	0	Positive	Positive	Serum	80.07	0.187	Positive	78.77 (230/292)	CMT-538
34	10	IF	Schnauzer	Carcinosarcoma	3	1	Negative	Negative	Serum	0	0	Negative		CMT-577
35	N/A	IF	Not applicable	Simple tubulopapillary carcinoma	1	0	Positive	Positive	Serum	40.517	3.084	Positive	44.44 (36/81)	CMT-603
36	14	SF	Cocker Spaniel	Solid carcinoma	3	0	Negative	Positive	Serum	0	0.574	Negative		CMT-630
37	12	IF	Maltese	Complex carcinoma	1	0	Positive	Negative	Serum	4.676	0	Positive	3.60 (5/139)	CMT-642
38	12	IF	Maltese	Complex carcinoma	1	0	Positive	Positive	Serum	23.478	0.407	Positive	17.65 (21/119)	CMT-667
39	9	IF	Maltese	Simple tubular carcinoma	1	0	Negative	Negative	Serum	0	0	Negative		CMT-685
40	10	IF	Bichon Frise	Carcinoma arising in a benign mixed tumor	1	0	Negative	Negative	Serum	0	0	Negative		CMT-690
41	11	IF	Schnauzer	Simple adenoma	Benign	0	Negative	Negative	Serum	0	0	Negative		CMT-755
42	13	IF	Maltese	Simple tubular carcinoma	1	0	Positive	Positive	Serum	32.367	0.137	Positive	46.79 (51/109)	CMT-774
43	14	IF	Shih Tzu	Complex adenoma	Benign	0	Positive	Positive	Plasma	39.728	0.18	N/A		N/A
44	10	IF	Yorkshire Terrier	Complex adenoma	Benign	0	Negative	Negative	Plasma	0	0	N/A		N/A
45	N/A	N/A	N/A	Solid carcinoma	3	1	Negative	Negative	Plasma	0	0	N/A		N/A
46	5	SF	Maltese	Complex adenoma	Benign	0	Negative	Negative	Plasma	0	0	N/A		N/A
47	9	IF	Poodle	Simple tubulopapillary carcinoma	1	0	Negative	Positive	Plasma	0	0.027	N/A		N/A
48	12	IF	Mixed	Complex adenoma	Benign	0	Negative	Negative	Plasma	0	0	N/A		N/A
49	11	IF	Mixed	Solid carcinoma	3	0	Negative	Negative	Plasma	0	0	N/A		N/A
50	11	SF	Bichon Frise	Solid carcinoma	3	0	Negative	Negative	Plasma	0	0	N/A		N/A
51	15	IF	Schnauzer	Carcinoma arising in a benign mixed tumor	1	0	Positive	Positive	Plasma	1.631	7.273	N/A		N/A
52	13	IF	Poodle	Carcinoma arising in a benign mixed tumor	1	0	Positive	Negative	Plasma	25.412	0	N/A		N/A
53	10	IF	Cocker Spaniel	Carcinoma arising in a benign mixed tumor	1	0	Positive	Positive	Plasma	5.512	0.442	N/A		N/A
54	16	IF	Shih Tzu	Solid carcinoma	3	0	Positive	Positive	Plasma	27.632	0.463	N/A		N/A
55	11	IF	Maltese	Complex carcinoma	2	0	Negative	Negative	Plasma	0	0	N/A		N/A
56	13	IF	Shih Tzu	Simple adenoma	Benign	0	Positive	Positive	Plasma	4.255	1.055	N/A		N/A
57	6	SF	Maltese	Simple tubular carcinoma	1	0	Negative	Negative	Plasma	0	0	N/A		N/A
58	15	IF	Mixed	Simple tubular carcinoma	1	0	Positive	Positive	Plasma	1.978	0.425	N/A		N/A
59	10	SF	Maltese	Complex carcinoma	1	0	Negative	Negative	Plasma	0	0	N/A		N/A
60	9	IF	Poodle	Carcinoma arising in a benign mixed tumor	1	0	Negative	Negative	Plasma	0	0	N/A		N/A
61	4	IF	Poodle	Complex carcinoma	2	0	Negative	Negative	Plasma	0	0	N/A		N/A
62	7	IF	Pomeranian	Simple adenoma	Benign	0	Negative	Negative	Plasma	0	0	N/A		N/A
63	7	IF	Poodle	Simple tubular carcinoma	1	0	Positive	Positive	Plasma	9.163	0.373	N/A		N/A
64	14	IF	Maltese	Complex carcinoma	1	0	Positive	Negative	Plasma	33.943	0	N/A		N/A
65	15	SF	Shih Tzu	Solid carcinoma	3	1	Negative	Positive	Plasma	0	0.061	N/A		N/A
66	8	SF	Poodle	Simple tubular carcinoma	1	0	Negative	Negative	Plasma	0	0	N/A		N/A
67	8	IF	Maltese	Simple tubular carcinoma	1	0	Negative	Positive	Plasma	0	0.011	N/A		N/A
68	10	IF	Beagle	Solid carcinoma	3	0	Negative	Negative	Plasma	0	0	N/A		N/A
69	11	SF	Yorkshire Terrier	Solid carcinoma	3	1	Positive	Positive	Plasma	35.531	1.639	N/A		N/A
70	9	SF	Chihuahua	Complex adenoma	Benign	0	Negative	Negative	Plasma	0	0	N/A		N/A
71	9	IF	Poodle	Complex carcinoma	2	0	Negative	Negative	Plasma	0	0	N/A		N/A
72	9	SF	Maltese	Complex carcinoma	2	0	Negative	Negative	Plasma	0	0	N/A		N/A
73	N/A	N/A	N/A	Complex carcinoma	2	0	Positive	Positive	Plasma	37.118	0.132	N/A		N/A
74	10	SF	Cocker Spaniel	Simple tubular carcinoma	1	0	Negative	Negative	Plasma	0	0	N/A		N/A
75	5	SF	Cocker Spaniel	Simple tubular carcinoma	1	0	Positive	Positive	Plasma	2.494	0.958	N/A		N/A
76	8	SF	Maltese	Simple tubular carcinoma	1	0	Positive	Negative	Plasma	28.276	0	N/A		N/A
77	11	SF	Yorkshire Terrier	Complex carcinoma	1	0	Negative	Negative	Plasma	0	0	N/A		N/A
78	10	IF	Pomeranian	Complex carcinoma	1	0	Negative	Negative	Plasma	0	0	N/A		N/A
79	14	SF	Mixed	Complex carcinoma	2	0	Negative	Negative	Plasma	0	0	N/A		N/A
80	13	SF	Shih Tzu	Complex carcinoma	1	0	Positive	Positive	Plasma	3.837	0.016	N/A		N/A
N/A: Not applicable
1) Kim, T.-M. et al. Cross-species oncogenic signatures of breast cancer in canine mammary tumors. Nature Communications 11, (2020).
